# Supplementary material for: Winners always win: growth of a wide range of plant species from low to future high CO 2
Source: Ecol Evol. 2015 Oct 15;5(21):4949–61. doi: 10.1002/ece3.1687 (PMC4662314; doi:10.1002/ece3.1687)
Supplement: Supplementary file 2 — Table S1 Species grown and their classification. [file ECE3-5-4949-s002.xlsx]

## Sheet: Sheet1
Table S1 Species grown for the experiment with their species name, family name and functional type. # replicates notes how much individuals of the species were harvested at final harvest for all three treatments.
			# replicates
Species name	Family	Type	low CO2	amb. CO2	high CO2
Agrostis capillaris	Poaceae	grass	5	6	7
Arbutus unedo	Ericaceae	woody, tree	5	7	6
Arrhenatherum elatius	Poaceae	grass	8	9	x
Atropa belladonna	Solanaceae	forb	7	6	6
Avena sativa	Poaceae	grass	10	10	9
Buddleja davidii	Scrophulariaceae	woody, shrub	6	6	7
Chenopodium album	Amaranthaceae	forb	x	10	10
Clematis vitalba	Ranunculaceae	woody, shrub	4	5	5
Clinopodium chinense	Lamiaceae	forb	8	8	7
Dactylis glomerata	Poaceae	grass	x	10	9
Epilobium hirsutum	Onagraceae	forb	4	8	x
Galium aparine	Rubiaceae	forb	x	5	5
Geranium pratense	Geraniaceae	forb	6	6	6
Hemisteptia lyrata	Asteraceae	forb	7	7	8
Hippophae rhamnoides	Elaeagnaceae	woody, shrub	6	7	6
Lolium perenne	Poaceae	grass	10	10	x
Lotus corniculatus	Fabaceae	forb	5	9	8
Medicago lupulina	Fabaceae	forb	6	6	6
Picea sitchensis	Pinaceae	woody, tree	8	8	6
Plantago lanceolata	Plantaginaceae	forb	7	10	x
Poa annua	Poaceae	grass	10	10	x
Rumex acetosella	Polygonaceae	forb	4	10	x
Rumex chalepensis	Polygonaceae	forb	7	7	7
Sedum album	Crassulaceae	forb	5	8	7
Solanum dulcamara	Solanaceae	woody, shrub	7	7	6
Stellaria media	Caryophyllaceae	forb	7	7	7
Torilis scabra	Apiaceae	forb	5	6	6
Vicia sepium	Fabaceae	forb	8	8	7
